# Supplementary material for: RNA stores tau reversibly in complex coacervates
Source: PLoS Biol. 2017 Jul 6;15(7):e2002183. doi: 10.1371/journal.pbio.2002183 (PMC5500003; doi:10.1371/journal.pbio.2002183)
Supplement: S1 Data — (XLSX) [file pbio.2002183.s010.xlsx]

## Sheet: Fig 1D
	Wild Type	P301L	P301L-CFP	P301L-CFP
exon	0.0326414	0.0340557	0.0193757	0.0250016
intron	0.0507027	0.0652399	0.0217298	0.0224693
lincRNA	0.0125395	0.00309857	0.0121881	0.0121535
snRNA	0.00862263	0.0233498	0.00892481	0.0117488
rRNA	0.00714241	0.0243483	0.0230369	0.0431112
miRNA	0.0019337	0.00184754	0.00201979	0.00158869
tRNA	0.734821	0.659541	0.771979	0.738252
intergenic	0.107253	0.222575	0.122852	0.126516

## Sheet: Fig 1E
	Wild Type	IPS P301L	IPS P301L	IPS A152T
exon	0.112246	0.14796	0.0873753	0.128761
intron	0.226939	0.153234	0.27954	0.40859
lincRNA	0.0044812	0.0112589	0.0171635	0.0071299
rRNA	0.0228606	0.0972729	0.116643	0.088547
snRNA	0.066417	0.0312409	0.0608083	0.0482116
miRNA	0.00320395	0.000579609	0.00168634	0.000407323
tRNA	0.230944	0.341245	0.147862	0.108945
intergenic	0.332908	0.2152	0.288922	0.209408

## Sheet: Fig 1F
	Wild Type	P301L	P301L-CFP	P301L-CFP
exon	1.0887	1.40482	1.83409	1.91356
intron	0.125678	0.129955	0.293248	0.377327
lincRNA	8.69088	8.66615	8.94144	2.20946
snRNA	211.404	278.296	204.246	553.091
rRNA	582.924	1090.88	180.731	616.106
miRNA	66.2213	52.0873	63.3989	60.574
tRNA	80518.8	77001	76643.1	68791.3
intergenic	0.152087	0.156622	0.132775	0.27554

## Sheet: Fig 1G
	Wild Type	P301L	P301L	A152T
exon	6.30702	8.31372	4.90954	7.23498
intron	1.31254	0.886258	1.61677	2.36316
lincRNA	3.19536	8.02828	12.2386	5.08405
rRNA	541.503	2304.12	2762.95	2097.43
snRNA	1680.61	790.517	1538.69	1219.94
miRNA	105.045	19.0032	55.2888	13.3546
tRNA	24087.9	35592.5	15422.3	11363.1
intergenic	0.412127	0.26641	0.357674	0.259239

## Sheet: Fig 2B
tRNA site	Frequencies of sites
-31	3
-30	1
-29	2
-28	2
-27	3
-26	6
-25	13
-24	9
-23	9
-22	5
-21	6
-20	4
-19	4
-18	5
-17	4
-16	8
-15	14
-14	64
-13	31
-12	6
-11	3
-10	2
-9	9
-8	111
-7	88
-6	4
-5	4
-4	6
-3	4
-2	52
-1	92
0	94
1	77
2	60
3	237
4	183
5	10
6	10
7	7
8	1
9	1
10	6
11	10
12	9
13	12
14	6
15	3
16	31
17	21
18	18
19	14
20	12
21	16
22	10
23	53
24	122
25	82
26	21
27	8
28	2
29	2
30	2
31	2
32	3
33	28
34	24
35	5
36	3
37	1
38	2
39	3
40	2
41	2

## Sheet: Fig 3B
Tau Conc. [µM]	Fraction bound
0.01	0.2
0.02	0.230159
0.04	0.280722
0.08	0.270987
0.2	0.273613
0.4	0.491898
0.8	0.778941
2	0.890224

## Sheet: Fig 3C
4R2N-tRNA ITC
tRNA: tau molar ratio	Normalized fit (kJ/mol)
0.0493423	12.5062
0.098928	101.223
0.148758	136.804
0.198835	97.2547
0.249158	104.848
0.29973	92.4429
0.350551	71.3533
0.401623	79.3508
0.452947	53.4531
0.504524	62.0423
0.556356	41.5948
0.608443	39.3302
0.660788	29.1724
0.71339	30.9856
0.766253	10.093
0.819376	6.75502
0.872761	-0.19982
0.92641	1.15287
0.980323	-14.6094
1.0345	-22.0672

## Sheet: Fig 3E
Tau:tRNA molar ratio	Free	All bound	Bound low	Bound high
0	0.95881	0.0411897	0.00627622	0.0349134
0.16	0.922773	0.077227	0.0290001	0.0482269
0.32	0.81246	0.18754	0.0574554	0.130085
0.64	0.624999	0.375001	0.144067	0.230935
0.8	0.539342	0.460658	0.217604	0.243055
1.6	0.339916	0.660084	0.2835	0.376583
3.2	0.173735	0.826265	0.228608	0.597657
6.4	0.0731099	0.92689	2.18901e-05	0.926868

## Sheet: Fig 3F
Tau:tRNA molar ratio	All bound	Bound high		1	2	4	6
0	0.0411897	0.0349134	0	0	0	0	0
0.16	0.077227	0.0482269	0.16	0.16	0.08	0.04	0.0266667
0.32	0.18754	0.130085	0.32	0.32	0.16	0.08	0.0533333
0.64	0.375001	0.230935	0.64	0.64	0.32	0.16	0.106667
0.8	0.460658	0.243055	0.8	0.8	0.4	0.2	0.133333
1.6	0.660084	0.376583	1	1	0.5	0.25	0.166667
3.2	0.826265	0.597657	2	1	1	0.5	0.333333
6.4	0.92689	0.926868	4		1	1	0.666667
			6			1	1
			7				1

## Sheet: Fig 5B
	NaCl	tau	RNA	RNA	Mean coverage	Standard deviation	Charge ratio	Total concentration
	[mM]	[µM]	[µg/mL]	Type				[µg/ml]
	0	80	240	poly(A)	0.109384	0.00450995	7.33333	2000
	25	78	234	poly(A)	0.105382	0.00625735	7.33333	1950
	50	76	228	poly(A)	0.0934477	0.00516924	7.33333	1900
	100	72	216	poly(A)	0.0544222	0.00674064	7.33333	1800
	150	68	204	poly(A)	0.00537573	0.00392525	7.33333	1700
	0	80	240	tRNA	0.0850151	0.00471676	7.33333	2000
	25	78	234	tRNA	0.0659697	0.00320444	7.33333	1950
	50	76	228	tRNA	0.0208792	0.00144797	7.33333	1900
	100	72	216	tRNA	6.23987e-05	0.000108078	7.33333	1800

[truncated: 20 more sheets: Fig 5C, Fig 6A, Fig 6B, Fig 6C, Fig 6D, Fig 6E, Fig 6F, Fig 7B, Fig 7C, Fig S2E, Fig S2F, Fig S3A, Fig S3B, Fig S4, Fig S5A, Fig S6A, Fig S6B, Fig S6E, Fig S6F, ratio calculation]
